# Supplementary material for: Introducing a Chemically Intuitive Core-Substituent Fingerprint Designed to Explore Structural Requirements for Effective Similarity Searching and Machine Learning
Source: Molecules. 2022 Apr 4;27(7):2331. doi: 10.3390/molecules27072331 (PMC9000322; doi:10.3390/molecules27072331)
Supplement: Supplementary file 1 [file molecules-27-02331-s001.zip]

Archive with 1 entries (1 files):
- molecules-1658750-supplementary.pdf
